# Supplementary material for: Computational archaeology of the Pristionchus pacificus genome reveals evidence of horizontal gene transfers from insects
Source: BMC Evol Biol. 2011 Aug 15;11:239. doi: 10.1186/1471-2148-11-239 (PMC3175473; doi:10.1186/1471-2148-11-239)
Supplement: Additional file 2 — List of HGT candidates defined by cross-species homology. List of HGT candidates with best blastp hit, predicted taxonomic group based on codon usage, and identified PFAM domains. [file 1471-2148-11-239-S2.XLS]

## Sheet: SupplementalTable1.txt
P.pacificus Hybrid1 Gene ID	Best blastp hit	Description, species	Codon usage prediction (>100aa)	PFAM e-value < 0.001
Contig85-snap.81	AAEL001216-PA	Aedes aegypti	-	-
Contig28-snap.256	AAEL007967-PB	Aedes aegypti	nematode	TIL(PF01826.10)
Contig102-snap.44	AAEL017378-PA	Aedes aegypti	-	-
Contig102-snap.46	AAEL017378-PA	Aedes aegypti	-	-
Contig66-snap.50	AAEL017378-PA	Aedes aegypti	nematode	-
Contig127-snap.58	BGIBMGA001129-TA	Bombyx mori	nematode	Glyco_hydro_30(PF02055.9)
Contig58-snap.96	BGIBMGA001624-TA	Bombyx mori	nematode	-
Contig22-snap.83	BGIBMGA002479-TA	Bombyx mori	plant	-
Contig4-snap.251	BGIBMGA004382-TA	Bombyx mori	nematode	-
Contig14-snap.225	BGIBMGA004974-TA	Bombyx mori	nematode	Ets(PF00178.15)
Contig1-snap.524	BGIBMGA005129-TA	Bombyx mori	bacteria	-
Contig124-snap.6	BGIBMGA005129-TA	Bombyx mori	fungi	-
Contig8-snap.141	BGIBMGA005129-TA	Bombyx mori	nematode	-
Contig12-snap.72	BGIBMGA005129-TA	Bombyx mori	nematode	-
Contig36-snap.240	BGIBMGA005630-TA	Bombyx mori	nematode	Cation_ATPase_N(PF00690.19),E1-E2_ATPase(PF00122.13)
Contig241-snap.2	BGIBMGA006856-TA	Bombyx mori	nematode	-
Contig7-snap.118	BGIBMGA007929-TA	Bombyx mori	nematode	EGF(PF00008.20),EGF_2(PF07974.6),EGF_CA(PF07645.8)
Contig4-snap.470	BGIBMGA009737-TA	Bombyx mori	nematode	Trypsin(PF00089.19)
Contig4-snap.471	BGIBMGA009737-TA	Bombyx mori	nematode	Trypsin(PF00089.19)
Contig19-snap.120	BGIBMGA010356-TA	Bombyx mori	nematode	gpUL132(PF11359.1)
Contig9-snap.278	BGIBMGA011179-TA	Bombyx mori	nematode	zf-C2H2(PF00096.19)
Contig30-snap.179	BGIBMGA012787-TA	Bombyx mori	fungi	-
Contig106-snap.22	BGIBMGA013621-TA	Bombyx mori	nematode	zf-C2H2(PF00096.19)
Contig66-snap.49	BGIBMGA013957-TA	Bombyx mori	nematode	-
Contig61-snap.54	BGIBMGA013957-TA	Bombyx mori	nematode	DUF1510(PF07423.4),Rifin_STEVOR(PF02009.9)
Contig45-snap.26	GLEAN_01809	Tribolium castaneum	-	Retrotrans_gag(PF03732.10)
Contig10-snap.349	GLEAN_01809	Tribolium castaneum	insect	Retrotrans_gag(PF03732.10),RVP(PF00077.13)
Contig29-snap.26	GLEAN_13834	Tribolium castaneum	fungi	Homeobox(PF00046.22)
Contig152-snap.8	FBgn0033661	Drosophila melanogaster	nematode	-
Contig6-snap.7	FBgn0003200	Drosophila melanogaster	nematode	eIF2A(PF08662.4),WD40(PF00400.25)
Contig28-snap.70	FBgn0036862	Drosophila melanogaster	nematode	CBM_21(PF03370.6),CBM_25(PF03423.6)
Contig34-snap.75	FBgn0259108	Drosophila melanogaster	plant	PyrI_C(PF02748.8)
Contig24-snap.83	FBgn0031473	Drosophila melanogaster	nematode	Ank(PF00023.23)
Contig52-snap.5	PB10556-RA	Pogonomyrmex barbatus	-	RVT_1(PF00078.20)
Contig167-snap.11	PB10556-RA	Pogonomyrmex barbatus	nematode	RVT_1(PF00078.20)
Contig8-snap.359	PB14554-RA	Pogonomyrmex barbatus	nematode	CAF1(PF04857.13)
Contig46-snap.101	PB16111-RB	Pogonomyrmex barbatus	nematode	Glucosamine_iso(PF01182.13)
Contig95-snap.15	PB17554-RA	Pogonomyrmex barbatus	bacteria	RRM_1(PF00076.15)
Contig19-snap.163	PB18136-RA	Pogonomyrmex barbatus	fungi	-
Contig29-snap.100	PB23136-RA	Pogonomyrmex barbatus	nematode	-
Contig11-snap.390	PB24936-RA	Pogonomyrmex barbatus	fungi	-
Contig63-snap.92	PB26086-RA	Pogonomyrmex barbatus	nematode	DUF3585(PF12130.1)
Contig118-snap.4	UniRef90_Q16XR0	5'-3' exoribonuclease, putative, Aedes aegypti	fungi	-
Contig44-snap.80	UniRef90_C4WUW6	ACYPI000760 protein, Acyrthosiphon pisum	-	DUF3456(PF11938.1)
Contig119-snap.19	UniRef90_C4WSH0	ACYPI001909 protein, Acyrthosiphon pisum	nematode	adh_short(PF00106.18),KR(PF08659.3)
Contig119-snap.17	UniRef90_C4WSH0	ACYPI001909 protein, Acyrthosiphon pisum	nematode	adh_short(PF00106.18),KR(PF08659.3)
Contig119-snap.18	UniRef90_C4WSH0	ACYPI001909 protein, Acyrthosiphon pisum	nematode	adh_short(PF00106.18),KR(PF08659.3)
Contig2-snap.269	UniRef90_C4WUY7	ACYPI005632 protein, Acyrthosiphon pisum	nematode	Sulfotransfer_1(PF00685.20)
Contig72-snap.37	UniRef90_C4WUV4	ACYPI007303 protein, Acyrthosiphon pisum	nematode	DUF298(PF03556.8)
Contig6-snap.44	UniRef90_E0VXX0	Adenylate kinase isoenzyme, putative, Pediculus humanus corporis	nematode	-
Contig8-snap.397	UniRef90_UPI00017939C5	ADP-ribosylation factor-like 4A, Acyrthosiphon pisum	nematode	Arf(PF00025.14),G-alpha(PF00503.13),GTP_EFTU(PF00009.20),Gtr1_RagA(PF04670.5),Miro(PF08477.6),Ras(PF00071.15),SRPRB(PF09439.3)
Contig35-snap.247	UniRef90_Q7PXW9	AGAP001633-PA, Anopheles gambiae	nematode	-
Contig14-snap.340	UniRef90_Q5TSX6	AGAP004494-PA (Fragment), Anopheles gambiae	nematode	HTH_psq(PF05225.9)
Contig12-snap.206	UniRef90_Q7Q767	AGAP005471-PA, Anopheles gambiae	fungi	-
Contig1-snap.337	UniRef90_Q7PNW0	AGAP005562-PA, Culicidae	nematode	zf-C3HC4(PF00097.18)
Contig17-snap.243	UniRef90_Q7QJC5	AGAP007417-PA, Anopheles gambiae	nematode	-
Contig155-snap.4	UniRef90_Q7QJV1	AGAP007669-PA, Anopheles gambiae	nematode	Pkinase(PF00069.18),Pkinase_Tyr(PF07714.10)
Contig169-snap.2	UniRef90_Q7Q422	AGAP008157-PA (Fragment), Anopheles	nematode	NOA36(PF06524.5)
Contig93-snap.59	UniRef90_Q7PWF6	AGAP008984-PA (Fragment), Anopheles gambiae	nematode	zf-C2H2(PF00096.19)
Contig60-snap.71	UniRef90_Q7QG47	AGAP009495-PA (Fragment), Anopheles gambiae	nematode	Kelch_2(PF07646.8)
Contig77-snap.133	UniRef90_A0NGT7	AGAP011688-PA (Fragment), Anopheles gambiae	nematode	SET(PF00856.21)
Contig61-snap.162	UniRef90_E2ABA5	Alkaline phosphatase 4, Camponotus floridanus	nematode	Alk_phosphatase(PF00245.13)
Contig119-snap.11	UniRef90_E2AZ33	Alsin, Formicidae	nematode	-
Contig25-snap.88	UniRef90_D6WBA9	Aminopeptidase N-like protein, Tribolium castaneum	fungi	Peptidase_M1(PF01433.13)
Contig70-snap.109	UniRef90_B0WPW7	ATP-dependent RNA helicase vasa, Culex quinquefasciatus	nematode	DEAD(PF00270.22)
Contig48-snap.11	UniRef90_B0WC56	Bone morphogenetic protein receptor type II, Culex	fungi	-
Contig61-snap.17	UniRef90_E2B602	Bone morphogenetic protein receptor type-2, Harpegnathos saltator	nematode	Pkinase(PF00069.18),Pkinase_Tyr(PF07714.10)
Contig101-snap.30	UniRef90_C1BNP1	C5orf35, Caligus rogercresseyi	nematode	-
Contig12-snap.314	UniRef90_E2ADW6	Carboxylesterase UNQ440/PRO873-like protein, Camponotus floridanus	nematode	-
Contig18-snap.40	UniRef90_B4E3A9	cDNA FLJ51467, highly similar to Transmembrane 9 superfamily	nematode	EMP70(PF02990.9)
Contig31-snap.175	UniRef90_E0V916	Cellular tumor antigen p53, putative, Pediculus humanus	nematode	P53(PF00870.11),P53_tetramer(PF07710.4)
Contig15-snap.201	UniRef90_A1ZB18	CG10910, melanogaster subgroup	nematode	-
Contig27-snap.37	UniRef90_Q7JQV2	CG9279, melanogaster subgroup	fungi	-
Contig58-snap.4	UniRef90_E2AZR7	Chromobox protein-like protein 5, Camponotus floridanus	nematode	Chromo(PF00385.17)
Contig29-snap.53	UniRef90_Q16GP2	Cubulin (Fragment), Aedes aegypti	nematode	CUB(PF00431.13)
Contig48-snap.47	UniRef90_B2DBG3	Cuticular protein CPG24, Papilio xuthus	fungi	-
Contig80-snap.55	UniRef90_A1BPS1	CYP4BE2 (Fragment), Ips paraconfusus	nematode	p450(PF00067.15)
Contig80-snap.56	UniRef90_A1BPS1	CYP4BE2 (Fragment), Ips paraconfusus	nematode	p450(PF00067.15)
Contig14-snap.276	UniRef90_A1BPS1	CYP4BE2 (Fragment), Ips paraconfusus	nematode	p450(PF00067.15)
Contig52-snap.32	UniRef90_A1BPS1	CYP4BE2 (Fragment), Ips paraconfusus	nematode	p450(PF00067.15)
Contig207-snap.1	UniRef90_A1BPS1	CYP4BE2 (Fragment), Ips paraconfusus	nematode	p450(PF00067.15)
Contig52-snap.31	UniRef90_A1BPS1	CYP4BE2 (Fragment), Ips paraconfusus	nematode	p450(PF00067.15)
Contig6-snap.163	UniRef90_A1BPS1	CYP4BE2 (Fragment), Ips paraconfusus	nematode	p450(PF00067.15)
Contig80-snap.57	UniRef90_A1BPS1	CYP4BE2 (Fragment), Ips paraconfusus	nematode	p450(PF00067.15)
Contig94-snap.47	UniRef90_A1BPS2	CYP4BF1, Ips paraconfusus	-	p450(PF00067.15)
Contig104-snap.92	UniRef90_A1BPS2	CYP4BF1, Ips paraconfusus	nematode	p450(PF00067.15)
Contig4-snap.120	UniRef90_A1BPS2	CYP4BF1, Ips paraconfusus	nematode	p450(PF00067.15)
Contig3-snap.417	UniRef90_Q8WYN3	Cysteine/serine-rich nuclear protein 3, Theria	insect	-
Contig15-snap.51	UniRef90_E0VZN8	Cytosolic nonspecific dipeptidase, putative, Pediculus humanus corporis	nematode	Peptidase_M20(PF01546.21)
Contig58-snap.36	UniRef90_C1BPE7	DCN1-like protein 1, Caligus rogercresseyi	insect	DUF298(PF03556.8)
Contig60-snap.73	UniRef90_B0WCS8	Deoxycytidylate deaminase, Culex quinquefasciatus	nematode	7TM_GPCR_Srd(PF10317.2),7TM_GPCR_Srh(PF10318.2),7TM_GPCR_Sri(PF10327.2),7TM_GPCR_Srj(PF10319.2),7TM_GPCR_Str(PF10326.2),dCMP_cyt_deam_1(PF00383.15)
Contig33-snap.64	UniRef90_Q8T0W8	Diapause-specific peptide, Gastrophysa atrocyanea	-	Antimicrobial_6(PF08036.4)
Contig0-snap.381	UniRef90_Q8T0W8	Diapause-specific peptide, Gastrophysa atrocyanea	-	Antimicrobial_6(PF08036.4)
Contig0-snap.382	UniRef90_Q8T0W8	Diapause-specific peptide, Gastrophysa atrocyanea	-	Antimicrobial_6(PF08036.4)
Contig33-snap.65	UniRef90_Q8T0W8	Diapause-specific peptide, Gastrophysa atrocyanea	nematode	Antimicrobial_6(PF08036.4)
Contig7-snap.286	UniRef90_B3F883	Diapausin, Spodoptera	-	Antimicrobial_6(PF08036.4)
Contig52-snap.19	UniRef90_B3F883	Diapausin, Spodoptera	-	Antimicrobial_6(PF08036.4)
Contig27-snap.91	UniRef90_B0WFQ4	Disulfide isomerase, Culex quinquefasciatus	nematode	Thioredoxin(PF00085.13)
Contig121-snap.14	FBgn0033661	Drosophila melanogaster	nematode	-
Contig9-snap.69	FBgn0053196	Drosophila melanogaster	nematode	-
Contig72-snap.24	UniRef90_E2BS01	Dual specificity mitogen-activated protein kinase kinase 4 n=1	nematode	Pkinase(PF00069.18),Pkinase_Tyr(PF07714.10)
Contig8-snap.85	UniRef90_Q3SX21	Dual specificity protein kinase CLK3, Theria	nematode	Pkinase(PF00069.18),Pkinase_Tyr(PF07714.10)
Contig47-snap.53	UniRef90_Q8IQ18	Dumpy, melanogaster group	nematode	GSCFA(PF08885.4),I-set(PF07679.9),P22_AR_N(PF10547.2)
Contig56-snap.87	UniRef90_Q8IQ18	Dumpy, melanogaster group	nematode	-
Contig250-snap.3	UniRef90_C6Y4D5	Endonuclease-reverse transcriptase HmRTE-e01, Heliconius melpomene	-	Exo_endo_phos(PF03372.16)
Contig1293-snap.2	UniRef90_C6Y4D5	Endonuclease-reverse transcriptase HmRTE-e01, Heliconius melpomene	-	Exo_endo_phos(PF03372.16)
Contig39-snap.75	UniRef90_C6Y4D5	Endonuclease-reverse transcriptase HmRTE-e01, Heliconius melpomene	insect	-
Contig28-snap.101	UniRef90_C6Y4D5	Endonuclease-reverse transcriptase HmRTE-e01, Heliconius melpomene	insect	Exo_endo_phos(PF03372.16)
Contig33-snap.114	UniRef90_C6Y4D5	Endonuclease-reverse transcriptase HmRTE-e01, Heliconius melpomene	insect	RVT_1(PF00078.20)
Contig73-snap.100	UniRef90_C6Y4D5	Endonuclease-reverse transcriptase HmRTE-e01, Heliconius melpomene	insect	-
Contig2-snap.191	UniRef90_C6Y4D5	Endonuclease-reverse transcriptase HmRTE-e01, Heliconius melpomene	insect	RVT_1(PF00078.20)
Contig54-snap.21	UniRef90_C6Y4D5	Endonuclease-reverse transcriptase HmRTE-e01, Heliconius melpomene	nematode	Exo_endo_phos(PF03372.16)
Contig80-snap.94	UniRef90_D7F157	Endonuclease-reverse transcriptase, Bombyx mori	-	RVT_1(PF00078.20)
Contig71-snap.74	UniRef90_D7F157	Endonuclease-reverse transcriptase, Bombyx mori	-	RVT_1(PF00078.20)
Contig45-snap.44	UniRef90_D7F157	Endonuclease-reverse transcriptase, Bombyx mori	-	RVT_1(PF00078.20)
Contig128-snap.32	UniRef90_D7F157	Endonuclease-reverse transcriptase, Bombyx mori	-	Exo_endo_phos(PF03372.16),RVT_1(PF00078.20)
Contig46-snap.22	UniRef90_D7F157	Endonuclease-reverse transcriptase, Bombyx mori	-	RVT_1(PF00078.20)
Contig124-snap.46	UniRef90_D7F157	Endonuclease-reverse transcriptase, Bombyx mori	-	-
Contig132-snap.39	UniRef90_D7F157	Endonuclease-reverse transcriptase, Bombyx mori	-	Exo_endo_phos(PF03372.16),RVT_1(PF00078.20)
Contig5-snap.58	UniRef90_D7F157	Endonuclease-reverse transcriptase, Bombyx mori	-	Exo_endo_phos(PF03372.16),RVT_1(PF00078.20)
Contig47-snap.25	UniRef90_D7F157	Endonuclease-reverse transcriptase, Bombyx mori	-	Exo_endo_phos(PF03372.16),RVT_1(PF00078.20)
Contig79-snap.67	UniRef90_D7F157	Endonuclease-reverse transcriptase, Bombyx mori	-	-
Contig98-snap.9	UniRef90_D7F157	Endonuclease-reverse transcriptase, Bombyx mori	-	RVT_1(PF00078.20)
Contig55-snap.79	UniRef90_D7F157	Endonuclease-reverse transcriptase, Bombyx mori	-	RVT_1(PF00078.20)
Contig13-snap.108	UniRef90_D7F157	Endonuclease-reverse transcriptase, Bombyx mori	-	RVT_1(PF00078.20)
Contig18-snap.61	UniRef90_D7F157	Endonuclease-reverse transcriptase, Bombyx mori	-	Exo_endo_phos(PF03372.16),RVT_1(PF00078.20)
Contig148-snap.1	UniRef90_D7F157	Endonuclease-reverse transcriptase, Bombyx mori	-	RVT_1(PF00078.20)
Contig6-snap.285	UniRef90_D7F157	Endonuclease-reverse transcriptase, Bombyx mori	-	-
Contig5-snap.159	UniRef90_D7F157	Endonuclease-reverse transcriptase, Bombyx mori	-	-
Contig90-snap.35	UniRef90_D7F157	Endonuclease-reverse transcriptase, Bombyx mori	-	-
Contig39-snap.91	UniRef90_D7F157	Endonuclease-reverse transcriptase, Bombyx mori	-	Exo_endo_phos(PF03372.16),RVT_1(PF00078.20)
Contig60-snap.90	UniRef90_D7F157	Endonuclease-reverse transcriptase, Bombyx mori	-	-
Contig116-snap.19	UniRef90_D7F157	Endonuclease-reverse transcriptase, Bombyx mori	nematode	Exo_endo_phos(PF03372.16),RVT_1(PF00078.20)
Contig13-snap.192	UniRef90_D7F157	Endonuclease-reverse transcriptase, Bombyx mori	nematode	Exo_endo_phos(PF03372.16),RVT_1(PF00078.20)
Contig103-snap.69	UniRef90_D7F157	Endonuclease-reverse transcriptase, Bombyx mori	nematode	-
Contig32-snap.9	UniRef90_D7F157	Endonuclease-reverse transcriptase, Bombyx mori	nematode	-
Contig25-snap.214	UniRef90_D7F157	Endonuclease-reverse transcriptase, Bombyx mori	nematode	-
Contig23-snap.28	UniRef90_D7F157	Endonuclease-reverse transcriptase, Bombyx mori	nematode	Arf(PF00025.14),G-alpha(PF00503.13),RVT_1(PF00078.20)
Contig5-snap.95	UniRef90_D7F157	Endonuclease-reverse transcriptase, Bombyx mori	nematode	RVT_1(PF00078.20)
Contig121-snap.37	UniRef90_D7F157	Endonuclease-reverse transcriptase, Bombyx mori	nematode	RVT_1(PF00078.20)
Contig128-snap.37	UniRef90_D7F157	Endonuclease-reverse transcriptase, Bombyx mori	nematode	RVT_1(PF00078.20),zf-C4(PF00105.11)
Contig43-snap.17	UniRef90_D7F158	Endonuclease-reverse transcriptase, Bombyx mori	-	Exo_endo_phos(PF03372.16)
Contig85-snap.46	UniRef90_D7F158	Endonuclease-reverse transcriptase, Bombyx mori	-	Exo_endo_phos(PF03372.16)
Contig46-snap.21	UniRef90_D7F159	Endonuclease-reverse transcriptase, Bombyx mori	fungi	Exo_endo_phos(PF03372.16)
Contig68-snap.96	UniRef90_D7F160	Endonuclease-reverse transcriptase, Bombyx mori	-	-
Contig142-snap.28	UniRef90_D7F160	Endonuclease-reverse transcriptase, Bombyx mori	-	-
Contig10-snap.72	UniRef90_D7F160	Endonuclease-reverse transcriptase, Bombyx mori	insect	-
Contig175-snap.7	UniRef90_D7F160	Endonuclease-reverse transcriptase, Bombyx mori	insect	-
Contig36-snap.224	UniRef90_D7F160	Endonuclease-reverse transcriptase, Bombyx mori	nematode	Exo_endo_phos(PF03372.16)
Contig71-snap.1	UniRef90_D7F160	Endonuclease-reverse transcriptase, Bombyx mori	nematode	RVT_1(PF00078.20)
Contig139-snap.32	UniRef90_D7F164	Endonuclease-reverse transcriptase, Bombyx mori	-	-
Contig86-snap.46	UniRef90_D7F164	Endonuclease-reverse transcriptase, Bombyx mori	-	RVT_1(PF00078.20)
Contig7-snap.328	UniRef90_D7F164	Endonuclease-reverse transcriptase, Bombyx mori	-	-
Contig4-snap.64	UniRef90_D7F164	Endonuclease-reverse transcriptase, Bombyx mori	-	RVT_1(PF00078.20)
Contig25-snap.129	UniRef90_D7F164	Endonuclease-reverse transcriptase, Bombyx mori	-	RVT_1(PF00078.20)
Contig105-snap.25	UniRef90_D7F164	Endonuclease-reverse transcriptase, Bombyx mori	-	RVT_1(PF00078.20)
Contig133-snap.18	UniRef90_D7F164	Endonuclease-reverse transcriptase, Bombyx mori	-	-
Contig7-snap.170	UniRef90_D7F164	Endonuclease-reverse transcriptase, Bombyx mori	nematode	RVT_1(PF00078.20)
Contig5-snap.160	UniRef90_D7F164	Endonuclease-reverse transcriptase, Bombyx mori	nematode	-
Contig7-snap.326	UniRef90_D7F164	Endonuclease-reverse transcriptase, Bombyx mori	nematode	RVT_1(PF00078.20)
Contig29-snap.22	UniRef90_D7F164	Endonuclease-reverse transcriptase, Bombyx mori	nematode	-
Contig90-snap.36	UniRef90_D7F164	Endonuclease-reverse transcriptase, Bombyx mori	nematode	Exo_endo_phos(PF03372.16)
Contig17-snap.227	UniRef90_D7F164	Endonuclease-reverse transcriptase, Bombyx mori	nematode	RVT_1(PF00078.20)
Contig95-snap.44	UniRef90_D7F165	Endonuclease-reverse transcriptase, Bombyx mori	-	RVT_1(PF00078.20)
Contig74-snap.42	UniRef90_D7F165	Endonuclease-reverse transcriptase, Bombyx mori	-	RVT_1(PF00078.20)
Contig62-snap.88	UniRef90_D7F165	Endonuclease-reverse transcriptase, Bombyx mori	-	RVT_1(PF00078.20)
Contig5-snap.25	UniRef90_D7F165	Endonuclease-reverse transcriptase, Bombyx mori	-	Exo_endo_phos(PF03372.16)
Contig82-snap.76	UniRef90_D7F165	Endonuclease-reverse transcriptase, Bombyx mori	-	RVT_1(PF00078.20)
Contig4-snap.239	UniRef90_D7F165	Endonuclease-reverse transcriptase, Bombyx mori	-	Exo_endo_phos(PF03372.16),RVT_1(PF00078.20)
Contig102-snap.49	UniRef90_D7F165	Endonuclease-reverse transcriptase, Bombyx mori	-	Exo_endo_phos(PF03372.16)
Contig0-snap.325	UniRef90_D7F165	Endonuclease-reverse transcriptase, Bombyx mori	-	-
Contig30-snap.211	UniRef90_D7F165	Endonuclease-reverse transcriptase, Bombyx mori	-	RVT_1(PF00078.20)
Contig71-snap.64	UniRef90_D7F165	Endonuclease-reverse transcriptase, Bombyx mori	-	RVT_1(PF00078.20)
Contig87-snap.114	UniRef90_D7F165	Endonuclease-reverse transcriptase, Bombyx mori	nematode	-
Contig6-snap.127	UniRef90_D7F165	Endonuclease-reverse transcriptase, Bombyx mori	nematode	RVT_1(PF00078.20)
Contig8-snap.375	UniRef90_D7F165	Endonuclease-reverse transcriptase, Bombyx mori	nematode	RVT_1(PF00078.20)
Contig0-snap.457	UniRef90_D7F165	Endonuclease-reverse transcriptase, Bombyx mori	nematode	Peptidase_M1(PF01433.13),RVT_1(PF00078.20)
Contig57-snap.84	UniRef90_D7F166	Endonuclease-reverse transcriptase, Bombyx mori	-	-
Contig309-snap.2	UniRef90_D7F169	Endonuclease-reverse transcriptase, Bombyx mori	-	RVT_1(PF00078.20)
Contig57-snap.95	UniRef90_D7F169	Endonuclease-reverse transcriptase, Bombyx mori	-	Exo_endo_phos(PF03372.16)
Contig135-snap.33	UniRef90_D7F169	Endonuclease-reverse transcriptase, Bombyx mori	insect	Exo_endo_phos(PF03372.16)
Contig62-snap.44	UniRef90_D7F176	Endonuclease-reverse transcriptase, Bombyx mori	-	Exo_endo_phos(PF03372.16),RVT_1(PF00078.20)
Contig60-snap.65	UniRef90_D7F176	Endonuclease-reverse transcriptase, Bombyx mori	-	Exo_endo_phos(PF03372.16)
Contig8-snap.425	UniRef90_D7F176	Endonuclease-reverse transcriptase, Bombyx mori	nematode	Peptidase_M13(PF01431.14)
Contig16-snap.48	UniRef90_D7F176	Endonuclease-reverse transcriptase, Bombyx mori	nematode	Exo_endo_phos(PF03372.16)
Contig80-snap.45	UniRef90_D7F176	Endonuclease-reverse transcriptase, Bombyx mori	nematode	Lectin_C(PF00059.14),RVT_1(PF00078.20),VWA(PF00092.21)
Contig43-snap.120	UniRef90_D7F176	Endonuclease-reverse transcriptase, Bombyx mori	nematode	Lectin_C(PF00059.14),VWA(PF00092.21)
Contig15-snap.266	UniRef90_D7F176	Endonuclease-reverse transcriptase, Bombyx mori	nematode	RVT_1(PF00078.20)
Contig27-snap.150	UniRef90_D7F177	Endonuclease-reverse transcriptase, Bombyx mori	nematode	RVT_1(PF00078.20)
Contig98-snap.77	UniRef90_D7F178	Endonuclease-reverse transcriptase, Bombyx mori	-	-
Contig161-snap.4	UniRef90_D7F178	Endonuclease-reverse transcriptase, Bombyx mori	-	-
Contig0-snap.617	UniRef90_D7F178	Endonuclease-reverse transcriptase, Bombyx mori	nematode	-
Contig11-snap.201	UniRef90_D7F178	Endonuclease-reverse transcriptase, Bombyx mori	nematode	-
Contig33-snap.95	UniRef90_D7F179	Endonuclease-reverse transcriptase, Bombyx mori	-	RVT_1(PF00078.20)
Contig95-snap.43	UniRef90_D7F179	Endonuclease-reverse transcriptase, Bombyx mori	-	Exo_endo_phos(PF03372.16)
Contig4-snap.93	UniRef90_D7F179	Endonuclease-reverse transcriptase, Bombyx mori	-	RVT_1(PF00078.20)
Contig103-snap.83	UniRef90_D7F179	Endonuclease-reverse transcriptase, Bombyx mori	-	RVT_1(PF00078.20)
Contig79-snap.66	UniRef90_D7F179	Endonuclease-reverse transcriptase, Bombyx mori	-	RVT_1(PF00078.20)
Contig121-snap.44	UniRef90_D7F179	Endonuclease-reverse transcriptase, Bombyx mori	-	RVT_1(PF00078.20)
Contig60-snap.66	UniRef90_D7F179	Endonuclease-reverse transcriptase, Bombyx mori	-	RVT_1(PF00078.20)
Contig6-snap.324	UniRef90_D7F179	Endonuclease-reverse transcriptase, Bombyx mori	-	RVT_1(PF00078.20)
Contig4-snap.346	UniRef90_D7F179	Endonuclease-reverse transcriptase, Bombyx mori	-	-
Contig3-snap.357	UniRef90_D7F179	Endonuclease-reverse transcriptase, Bombyx mori	fungi	-
Contig4-snap.481	UniRef90_D7F179	Endonuclease-reverse transcriptase, Bombyx mori	insect	-
Contig6-snap.160	UniRef90_D7F179	Endonuclease-reverse transcriptase, Bombyx mori	nematode	RVT_1(PF00078.20)
Contig43-snap.168	UniRef90_D7F179	Endonuclease-reverse transcriptase, Bombyx mori	nematode	-
Contig79-snap.7	UniRef90_D7F179	Endonuclease-reverse transcriptase, Bombyx mori	nematode	-
Contig84-snap.7	UniRef90_D7F179	Endonuclease-reverse transcriptase, Bombyx mori	nematode	RVT_1(PF00078.20)
Contig83-snap.74	UniRef90_D7F179	Endonuclease-reverse transcriptase, Bombyx mori	nematode	Exo_endo_phos(PF03372.16),RVT_1(PF00078.20),UNC-93(PF05978.9)
Contig59-snap.177	UniRef90_E1ZVN4	Excitatory amino acid transporter, Camponotus floridanus	nematode	SDF(PF00375.11)
Contig87-snap.69	UniRef90_E0VRN4	Fibrillin-2, putative, Pediculus humanus corporis	nematode	EGF(PF00008.20),EGF_CA(PF07645.8)
Contig13-snap.169	UniRef90_Q294I0	GA11314, pseudoobscura subgroup	nematode	-
Contig172-snap.1	UniRef90_Q2M0Y6	GA12775, Drosophila pseudoobscura pseudoobscura	nematode	-
Contig68-snap.73	UniRef90_Q28ZY0	GA17346, pseudoobscura subgroup	fungi	-
Contig32-snap.101	UniRef90_Q2LZF1	GA20306, Drosophila pseudoobscura pseudoobscura	nematode	-
Contig14-snap.118	UniRef90_B5E0Y2	GA24356, Drosophila pseudoobscura pseudoobscura	nematode	-
Contig90-snap.44	UniRef90_B5E0N7	GA25010, Drosophila pseudoobscura pseudoobscura	nematode	IL2(PF00715.10),IMD(PF08397.4)
Contig36-snap.161	UniRef90_B5DHQ9	GA25185, Drosophila pseudoobscura pseudoobscura	nematode	-
Contig69-snap.87	UniRef90_B5DJ80	GA26108, Drosophila pseudoobscura pseudoobscura	fungi	-
Contig65-snap.77	UniRef90_B5DJ80	GA26108, Drosophila pseudoobscura pseudoobscura	nematode	-
Contig21-snap.34	UniRef90_B5DJ80	GA26108, Drosophila pseudoobscura pseudoobscura	nematode	-
Contig14-snap.308	UniRef90_B5DJ80	GA26108, Drosophila pseudoobscura pseudoobscura	nematode	-
Contig77-snap.93	UniRef90_B5DJ80	GA26108, Drosophila pseudoobscura pseudoobscura	nematode	-
Contig59-snap.44	UniRef90_B5DJ80	GA26108, Drosophila pseudoobscura pseudoobscura	nematode	-
Contig77-snap.129	UniRef90_B5DJ80	GA26108, Drosophila pseudoobscura pseudoobscura	nematode	-
Contig0-snap.248	UniRef90_B5DN09	GA26313, pseudoobscura subgroup	bacteria	-
Contig15-snap.203	UniRef90_B5DYP0	GA26324, Drosophila pseudoobscura pseudoobscura	plant	Drf_FH1(PF06346.5)
Contig54-snap.25	UniRef90_B5DY14	GA26583, Drosophila pseudoobscura pseudoobscura	nematode	zf-C3HC4(PF00097.18)
Contig100-snap.65	UniRef90_B5DM88	GA28476, pseudoobscura subgroup	nematode	MIP-T3(PF10243.2)
Contig56-snap.101	UniRef90_Q17H64	Galactokinase, Aedes aegypti	nematode	GalKase_gal_bdg(PF10509.2),GHMP_kinases_C(PF08544.6),GHMP_kinases_N(PF00288.19)
Contig86-snap.55	UniRef90_B4QGP5	GD10120, Drosophila simulans	nematode	Trypsin(PF00089.19)
Contig44-snap.27	UniRef90_B4QK46	GD12116, Drosophila simulans	nematode	zf-C2H2(PF00096.19),zf-C2H2_jaz(PF12171.1)
Contig32-snap.124	UniRef90_B4R6D1	GD15697, Drosophila simulans	nematode	Ribosomal_S7(PF00177.14)
Contig95-snap.47	UniRef90_B4R6D1	GD15697, Drosophila simulans	nematode	Ribosomal_S7(PF00177.14)
Contig4-snap.402	UniRef90_B4NV52	GD21975, Drosophila simulans	nematode	-
Contig135-snap.38	UniRef90_B4NV52	GD21975, Drosophila simulans	plant	-
Contig120-snap.37	UniRef90_B4PKT6	GE10229, Drosophila yakuba	nematode	CAP(PF00188.19)
Contig78-snap.48	UniRef90_B4P508	GE11914, Drosophila yakuba	fungi	-
Contig23-snap.81	UniRef90_B4P508	GE11914, Drosophila yakuba	nematode	ABC1(PF03109.9)
Contig15-snap.24	UniRef90_B4P5Z8	GE13493, melanogaster subgroup	nematode	-
Contig96-snap.44	UniRef90_B4P5Z8	GE13493, melanogaster subgroup	nematode	-
Contig66-snap.47	UniRef90_B4P0N2	GE13692, Drosophila yakuba	nematode	-
Contig121-snap.2	UniRef90_B4Q2Q5	GE17120, Drosophila yakuba	nematode	-
Contig112-snap.58	UniRef90_B4NX04	GE18776, Drosophila yakuba	fungi	RVT_1(PF00078.20)
Contig13-snap.2	UniRef90_B4PCZ3	GE19815, Drosophila yakuba	nematode	-
Contig1-snap.530	UniRef90_B0WBT0	Gelsolin, Culex quinquefasciatus	nematode	Gelsolin(PF00626.15)
Contig23-snap.147	UniRef90_B3M7M1	GF10772, Drosophila ananassae	nematode	CBM_21(PF03370.6)
Contig35-snap.108	UniRef90_B3MG33	GF11804, Drosophila ananassae	nematode	-
Contig116-snap.29	UniRef90_B3MIA2	GF12728, Drosophila ananassae	nematode	-
Contig90-snap.45	UniRef90_B3MIA2	GF12728, Drosophila ananassae	nematode	-
Contig3-snap.28	UniRef90_B3MIA2	GF12728, Drosophila ananassae	nematode	Motile_Sperm(PF00635.19)
Contig0-snap.630	UniRef90_B3MKL6	GF14485, Drosophila ananassae	nematode	-
Contig12-snap.305	UniRef90_B3ML30	GF15458, Drosophila ananassae	nematode	DUF229(PF02995.10)
Contig91-snap.43	UniRef90_B3M266	GF17099, Drosophila ananassae	nematode	-
Contig13-snap.137	UniRef90_B3LX42	GF17582, Drosophila ananassae	nematode	Pellino(PF04710.7),zf-C3HC4(PF00097.18)
Contig29-snap.141	UniRef90_B3LY45	GF18736, Drosophila ananassae	fungi	-
Contig81-snap.67	UniRef90_B3MZC9	GF19149, Drosophila ananassae	insect	Glyco_hydro_18(PF00704.21)
Contig15-snap.267	UniRef90_B3MY20	GF19561, Drosophila ananassae	nematode	zf-CCHC(PF00098.16)
Contig112-snap.33	UniRef90_B3MR91	GF21237, Drosophila ananassae	nematode	-
Contig36-snap.39	UniRef90_B3MA05	GF23531, Drosophila ananassae	nematode	zf-C3HC4(PF00097.18)
Contig66-snap.41	UniRef90_B3M4N1	GF24494, Drosophila ananassae	insect	-
Contig12-snap.249	UniRef90_B3M4N1	GF24494, Drosophila ananassae	nematode	Lectin_C(PF00059.14),VWA(PF00092.21)
Contig1-snap.466	UniRef90_B3NNZ5	GG20082, Drosophila erecta	nematode	-
Contig5-snap.227	UniRef90_B3NME3	GG21725, Drosophila erecta	nematode	-
Contig96-snap.1	UniRef90_B3N786	GG24702, Drosophila erecta	nematode	Chromo(PF00385.17)
Contig33-snap.208	UniRef90_B3N786	GG24702, Drosophila erecta	nematode	-
Contig61-snap.166	UniRef90_B4J021	GH14485, Drosophila grimshawi	insect	-
Contig16-snap.177	UniRef90_B4J021	GH14485, Drosophila grimshawi	nematode	-
Contig12-snap.208	UniRef90_B4IZN1	GH15808, Drosophila grimshawi	fungi	-
Contig571-snap.1	UniRef90_B4J0G8	GH16469, Drosophila	nematode	FGGY_N(PF00370.14)
Contig66-snap.48	UniRef90_B4JWV6	GH17681, Drosophila grimshawi	insect	-
Contig0-snap.651	UniRef90_B4JEL7	GH18429, Drosophila grimshawi	nematode	Peptidase_M1(PF01433.13)
Contig25-snap.224	UniRef90_B4JHF9	GH18950, Drosophila grimshawi	insect	-
Contig50-snap.31	UniRef90_B4JEN9	GH19156 (Fragment), Drosophila grimshawi	insect	-
Contig1-snap.389	UniRef90_B4JFK0	GH19335, Drosophila grimshawi	fungi	-
Contig76-snap.102	UniRef90_B4JFK0	GH19335, Drosophila grimshawi	nematode	-
Contig116-snap.8	UniRef90_B4JFK0	GH19335, Drosophila grimshawi	nematode	-
Contig48-snap.144	UniRef90_B4J8T0	GH19932, Drosophila grimshawi	nematode	5_nucleotid(PF05761.7)
Contig13-snap.27	UniRef90_B4JSF0	GH22376, Drosophila grimshawi	nematode	PDZ(PF00595.17)
Contig120-snap.28	UniRef90_B4KYD1	GI12493, Drosophila mojavensis	nematode	CUB(PF00431.13),Ldl_recept_a(PF00057.11)
Contig10-snap.7	UniRef90_B4KHF6	GI15125, Drosophila mojavensis	nematode	zf-C3HC4(PF00097.18)
Contig158-snap.16	UniRef90_B4L2U0	GI15442, Drosophila mojavensis	fungi	-
Contig73-snap.64	UniRef90_B4L3F9	GI15540, Drosophila mojavensis	nematode	DUF1605(PF07717.9),HA2(PF04408.16),Helicase_C(PF00271.24),Motile_Sperm(PF00635.19)
Contig116-snap.41	UniRef90_B4L608	GI16285, Drosophila mojavensis	nematode	-
Contig0-snap.63	UniRef90_B4KNL1	GI19279, Drosophila mojavensis	nematode	-
Contig19-snap.245	UniRef90_B4KSC1	GI19951, Drosophila mojavensis	nematode	-
Contig11-snap.256	UniRef90_B4KSC1	GI19951, Drosophila mojavensis	nematode	-
Contig11-snap.512	UniRef90_B4KSC1	GI19951, Drosophila mojavensis	nematode	-
Contig20-snap.147	UniRef90_B4KSC1	GI19951, Drosophila mojavensis	nematode	zf-C2H2(PF00096.19)
Contig35-snap.170	UniRef90_B4KEE3	GI22355, Drosophila	nematode	Pkinase(PF00069.18),Pkinase_Tyr(PF07714.10)
Contig6-snap.212	UniRef90_B4LBU3	GJ12538, Drosophila virilis	nematode	-
Contig31-snap.93	UniRef90_B4MB08	GJ15566, Drosophila virilis	nematode	-
Contig11-snap.217	UniRef90_B4MDY0	GJ18392, Drosophila virilis	nematode	-
Contig14-snap.411	UniRef90_B4MDY0	GJ18392, Drosophila virilis	nematode	-
Contig24-snap.225	UniRef90_B4LJ45	GJ22072, Drosophila virilis	nematode	SAM_1(PF00536.23)
Contig59-snap.68	UniRef90_B4LJ94	GJ22103, Drosophila virilis	nematode	-
Contig1-snap.274	UniRef90_B4LWD6	GJ23667, Drosophila virilis	nematode	Bestrophin(PF01062.14)
Contig82-snap.82	UniRef90_B4LZZ5	GJ24041, Drosophila virilis	nematode	Neuralized(PF07177.5),SET(PF00856.21)
Contig43-snap.15	UniRef90_B4M0P6	GJ24095, Drosophila virilis	nematode	Sulfotransfer_1(PF00685.20)
Contig8-snap.234	UniRef90_B4NCZ3	GK10126, Drosophila willistoni	nematode	7TM_GPCR_Srw(PF10324.2)
Contig14-snap.375	UniRef90_B4MIU7	GK10731, Drosophila willistoni	nematode	Pkinase(PF00069.18),Pkinase_Tyr(PF07714.10)
Contig3-snap.305	UniRef90_B4MJ08	GK10760, Drosophila willistoni	nematode	BCNT(PF07572.5)
Contig80-snap.50	UniRef90_B4N8G1	GK12051, Drosophila willistoni	nematode	-
Contig40-snap.97	UniRef90_B4NKB8	GK13934, Drosophila willistoni	insect	-
Contig83-snap.84	UniRef90_B4NQ59	GK17279, Drosophila willistoni	nematode	EGF(PF00008.20),EGF_CA(PF07645.8),ShK(PF01549.17)
Contig9-snap.128	UniRef90_B4MYD7	GK22198, Drosophila willistoni	nematode	SNF(PF00209.11)
Contig55-snap.45	UniRef90_B4MYN4	GK22253, Drosophila willistoni	nematode	-
Contig3-snap.113	UniRef90_B4MYN4	GK22253, Drosophila willistoni	nematode	-
Contig1-snap.317	UniRef90_B4N0V8	GK24403, Drosophila willistoni	nematode	-
Contig44-snap.64	UniRef90_B4NCI2	GK25076, Drosophila willistoni	nematode	SET(PF00856.21)
Contig22-snap.45	UniRef90_B4G587	GL24317, Drosophila persimilis	nematode	-
Contig18-snap.160	UniRef90_E2AX18	Glutathione S-transferase, Camponotus floridanus	nematode	-
Contig8-snap.40	UniRef90_E0VWX1	Glycoprotein 3-alpha-L-fucosyltransferase A, putative, Pediculus humanus corporis	nematode	Glyco_transf_10(PF00852.12)
Contig9-snap.59	UniRef90_B4I3A6	GM18084, Drosophila sechellia	nematode	-
Contig65-snap.3	UniRef90_B4I3A6	GM18084, Drosophila sechellia	nematode	-
Contig10-snap.343	UniRef90_B4HJ21	GM24444, Drosophila sechellia	nematode	PGM_PMM_I(PF02878.9),PGM_PMM_II(PF02879.9),PGM_PMM_III(PF02880.9),PGM_PMM_IV(PF00408.13)
Contig9-snap.238	UniRef90_E0VW60	Hemolectin, putative, Pediculus humanus corporis	fungi	-
Contig97-snap.88	UniRef90_E0VFF2	Hippocampus abundant transcript 1 protein, putative, Pediculus	nematode	MFS_1(PF07690.9)
Contig61-snap.143	UniRef90_E2A8Z4	Histone deacetylase 6, Camponotus floridanus	nematode	zf-UBP(PF02148.12)
Contig123-snap.28	UniRef90_E2B313	Histone deacetylase Rpd3, Apocrita	nematode	Hist_deacetyl(PF00850.12)
Contig48-snap.137	UniRef90_Q9Z0R4	Intersectin-1, Theria	nematode	RhoGEF(PF00621.13),SH3_1(PF00018.21),SH3_2(PF07653.10)
Contig18-snap.161	UniRef90_E0VU67	Krueppel c2h2-type zinc finger protein, putative, Pediculus	nematode	zf-C2H2(PF00096.19)
Contig35-snap.155	UniRef90_Q17PU4	Lactoylglutathione lyase, Aedes aegypti	nematode	Glyoxalase(PF00903.18)
Contig668-snap.1	UniRef90_B4PEF1	Laminin B2, melanogaster subgroup	bacteria	-
Contig53-snap.134	UniRef90_Q7QJR9	Laminin gamma 1 (AGAP007629-PA), Anopheles gambiae	nematode	-
Contig1362-snap.1	UniRef90_Q00174	Laminin subunit alpha, melanogaster subgroup	bacteria	-
Contig97-snap.32	UniRef90_D6WBL2	Ligase III, Tribolium castaneum	nematode	DNA_ligase_A_C(PF04679.8),DNA_ligase_A_M(PF01068.14),DNA_ligase_A_N(PF04675.7),zf-PARP(PF00645.11)
Contig63-snap.61	UniRef90_E2B8W4	Lipase maturation factor 2, Harpegnathos saltator	nematode	DUF1222(PF06762.7)
Contig103-snap.19	UniRef90_Q0IEC7	Lysine-specific histone demethylase, Aedes aegypti	nematode	AlaDh_PNT_C(PF01262.14),Amino_oxidase(PF01593.17),DAO(PF01266.17),FAD_binding_2(PF00890.17),HI0933_like(PF03486.7),Pyr_redox(PF00070.20),Pyr_redox_2(PF07992.7),SWIRM(PF04433.10),Thi4(PF01946.10)
Contig13-snap.8	UniRef90_E0VG25	Methylglutaconyl-CoA hydratase, putative, Pediculus humanus corporis	nematode	ECH(PF00378.13),MADF_DNA_bdg(PF10545.2)
Contig8-snap.207	UniRef90_E0VG25	Methylglutaconyl-CoA hydratase, putative, Pediculus humanus corporis	nematode	ECH(PF00378.13)
Contig12-snap.373	UniRef90_E2A3J5	Mitochondrial sodium/hydrogen exchanger NHA2, Camponotus floridanus	nematode	Na_H_Exchanger(PF00999.14)
Contig67-snap.75	UniRef90_A5JPM0	MLE protein, Bombyx mori	nematode	7TM_GPCR_Srh(PF10318.2)
Contig14-snap.355	UniRef90_E2BGH7	Multidrug resistance-associated protein 7, Harpegnathos saltator	nematode	ABC_membrane(PF00664.16),ABC_tran(PF00005.20),FtsK_SpoIIIE(PF01580.11),SMC_N(PF02463.12)
Contig24-snap.165	UniRef90_E2BMV4	Neurogenic locus notch-like protein protein 1, Harpegnathos	nematode	-
Contig7-snap.203	UniRef90_E2BMV4	Neurogenic locus notch-like protein protein 1, Harpegnathos	nematode	-
Contig3-snap.347	UniRef90_E2CA02	Nuclear pore complex protein Nup98-Nup96, Harpegnathos saltator	nematode	RRM_1(PF00076.15)
Contig168-snap.3	UniRef90_E2B501	PDZ and LIM domain protein 1, Harpegnathos	nematode	DUF2432(PF10362.2)
Contig274-snap.1	UniRef90_Q16S90	Phospholipid scramblase 1, putative, Aedes aegypti	fungi	Scramblase(PF03803.8)
Contig20-snap.207	UniRef90_E2B8A5	Placental protein 11, Harpegnathos saltator	-	-
Contig20-snap.196	UniRef90_Q8N3A8	Poly [ADP-ribose] polymerase 8, Theria	nematode	PARP(PF00644.13)
Contig20-snap.199	UniRef90_Q8N3A8	Poly [ADP-ribose] polymerase 8, Theria	nematode	PARP(PF00644.13),PTS_2-RNA(PF01885.9)
Contig20-snap.197	UniRef90_Q8N3A8	Poly [ADP-ribose] polymerase 8, Theria	nematode	PARP(PF00644.13),PTS_2-RNA(PF01885.9)
Contig20-snap.198	UniRef90_Q8N3A8	Poly [ADP-ribose] polymerase 8, Theria	nematode	PARP(PF00644.13)
Contig20-snap.200	UniRef90_Q8N3A8	Poly [ADP-ribose] polymerase 8, Theria	nematode	PARP(PF00644.13),RVP(PF00077.13),zf-CCHC(PF00098.16)
Contig14-snap.7	UniRef90_E2A0N9	Poly(A) RNA polymerase gld-2-like protein A, Camponotus	nematode	PAP_assoc(PF03828.12)
Contig32-snap.236	UniRef90_Q3YAC3	Potassium channel interacting protein 3, Theria	nematode	efhand(PF00036.25)
Contig77-snap.81	UniRef90_Q5I206	PR-5-like protein, Lysiphlebus testaceipes	nematode	Thaumatin(PF00314.10)
Contig6-snap.187	UniRef90_B0W8E9	Predicted protein, Culex quinquefasciatus	nematode	zf-C2H2(PF00096.19),zf-C2H2_jaz(PF12171.1)
Contig106-snap.12	UniRef90_UPI0000DB7E1C	PREDICTED: hypothetical protein, Apis mellifera	plant	-
Contig0-snap.247	UniRef90_UPI00015B539A	PREDICTED: hypothetical protein, Nasonia vitripennis	fungi	-
Contig3-snap.54	UniRef90_UPI00015B4E9A	PREDICTED: similar to activating transcription factor, Nasonia	nematode	A_deaminase_N(PF08451.4),bZIP_1(PF00170.14),bZIP_2(PF07716.8),Motile_Sperm(PF00635.19)
Contig16-snap.225	UniRef90_UPI000175816C	PREDICTED: similar to adult cuticle protein, putative n=1	nematode	FliL(PF03748.7)
Contig7-snap.127	UniRef90_UPI0000DB75A6	PREDICTED: similar to B52 CG10851-PB, isoform B n=1	nematode	RRM_1(PF00076.15)
Contig4-snap.8	UniRef90_UPI00017921EB	PREDICTED: similar to brca1-associated protein (brap2), Acyrthosiphon	nematode	zf-C3HC4(PF00097.18)
Contig3-snap.291	UniRef90_UPI0000514E5A	PREDICTED: similar to CG1134-PA, Apis mellifera	insect	-
Contig23-snap.210	UniRef90_UPI0001792F5B	PREDICTED: similar to CG12253 CG12253-PA, Acyrthosiphon pisum	nematode	-
Contig135-snap.35	UniRef90_UPI0001792F5B	PREDICTED: similar to CG12253 CG12253-PA, Acyrthosiphon pisum	nematode	-
Contig54-snap.28	UniRef90_UPI0001792F5B	PREDICTED: similar to CG12253 CG12253-PA, Acyrthosiphon pisum	nematode	Transposase_11(PF01609.14)
Contig159-snap.9	UniRef90_UPI00015B6260	PREDICTED: similar to CG30069-PA, Nasonia vitripennis	plant	PagL(PF09411.3)
Contig77-snap.39	UniRef90_UPI0000DB7D43	PREDICTED: similar to CG33291-PA, Apis mellifera	nematode	Ank(PF00023.23),BTB(PF00651.24)
Contig35-snap.197	UniRef90_UPI00003BFA37	PREDICTED: similar to CG3876-PA, Apis mellifera	nematode	Frag1(PF10277.2)
Contig2-snap.339	UniRef90_UPI0000DB6CAF	PREDICTED: similar to CG4025-PA, Apis mellifera	nematode	Frag1(PF10277.2)
Contig4-snap.494	UniRef90_UPI0000DB78CF	PREDICTED: similar to CG5428-PA, Apis mellifera	nematode	Sulfotransfer_1(PF00685.20)
Contig44-snap.79	UniRef90_UPI0000DB6E4D	PREDICTED: similar to CG5602-PA, Apis mellifera	-	-
Contig0-snap.570	UniRef90_UPI0000519DB1	PREDICTED: similar to CG8129-PB, isoform B, Apis	nematode	PALP(PF00291.18)
Contig45-snap.128	UniRef90_UPI0000DB7D0D	PREDICTED: similar to CG9451-PA, Apis mellifera	nematode	Acid_phosphat_A(PF00328.15)
Contig16-snap.142	UniRef90_UPI00015B6138	PREDICTED: similar to conserved hypothetical protein, Nasonia	insect	MORN(PF02493.13)
Contig14-snap.336	UniRef90_UPI00015B46D4	PREDICTED: similar to CPA3, Nasonia vitripennis	nematode	Peptidase_M14(PF00246.17),Propep_M14(PF02244.9)
Contig48-snap.48	UniRef90_UPI00017936CA	PREDICTED: similar to cuticular protein CPG12, Acyrthosiphon	fungi	-
Contig0-snap.389	UniRef90_UPI00003C0727	PREDICTED: similar to ets variant gene 5	nematode	Ets(PF00178.15)
Contig6-snap.315	UniRef90_UPI0000DB6E15	PREDICTED: similar to euchromatic histone methyltransferase 1 isoform	nematode	SET(PF00856.21)
Contig39-snap.43	UniRef90_UPI00015B45F2	PREDICTED: similar to eukaryotic initiation factor eIF-2 alpha	nematode	Pkinase(PF00069.18),Pkinase_Tyr(PF07714.10)
Contig1-snap.87	UniRef90_UPI000179225A	PREDICTED: similar to GA10259-PA, Acyrthosiphon pisum	nematode	RWD(PF05773.15)
Contig160-snap.16	UniRef90_UPI00015B42D8	PREDICTED: similar to GA18703-PA, Nasonia vitripennis	nematode	PGM_PMM_I(PF02878.9),PGM_PMM_II(PF02879.9),PGM_PMM_IV(PF00408.13)
Contig80-snap.39	UniRef90_UPI0000DB6B6B	PREDICTED: similar to Glucose dehydrogenase, Apis mellifera	plant	-
Contig690-snap.2	UniRef90_UPI0000DB7563	PREDICTED: similar to HECT, C2 and WW domain	nematode	HECT(PF00632.18)
Contig77-snap.72	UniRef90_UPI000179178F	PREDICTED: similar to insulin-like peptide 6 precursor splice	-	Ins_beta(PF03488.7)
Contig72-snap.28	UniRef90_UPI0000DB730B	PREDICTED: similar to jumeau CG4029-PA, Apis mellifera	nematode	Fork_head(PF00250.11)
Contig99-snap.50	UniRef90_UPI0001792BF2	PREDICTED: similar to mCG121035, Acyrthosiphon pisum	insect	zf-C2H2(PF00096.19),zf-C2H2_jaz(PF12171.1)
Contig37-snap.19	UniRef90_UPI0001793188	PREDICTED: similar to mCG121291, Acyrthosiphon pisum	-	-
Contig19-snap.179	UniRef90_UPI00017924F9	PREDICTED: similar to membrane alanyl aminopeptidase N	-	-
Contig19-snap.175	UniRef90_UPI00017924F9	PREDICTED: similar to membrane alanyl aminopeptidase N	nematode	-
Contig115-snap.28	UniRef90_UPI000179244C	PREDICTED: similar to MGC115312 protein, Acyrthosiphon pisum	fungi	Transposase_11(PF01609.14)
Contig10-snap.5	UniRef90_UPI00017939FB	PREDICTED: similar to Midasin (MIDAS-containing protein), Acyrthosiphon	nematode	-
Contig15-snap.21	UniRef90_UPI00017938E4	PREDICTED: similar to Mitochondrial sodium/hydrogen exchanger NHA2 (Mitochondrial	nematode	-
Contig13-snap.378	UniRef90_UPI00015B5A8B	PREDICTED: similar to neurofibromin, Nasonia vitripennis	nematode	RasGAP(PF00616.12)
Contig66-snap.84	UniRef90_UPI0000DB73F3	PREDICTED: similar to no receptor potential A CG3620-PD,	nematode	C2(PF00168.23),PI-PLC-X(PF00388.12),PI-PLC-Y(PF00387.12)
Contig73-snap.13	UniRef90_UPI0001792063	PREDICTED: similar to orf, Acyrthosiphon pisum	-	zf-CCHC(PF00098.16)
Contig559-snap.1	UniRef90_UPI0001792878	PREDICTED: similar to Os03g0426900, Acyrthosiphon pisum	insect	Phage_base_V(PF04717.5)
Contig42-snap.140	UniRef90_UPI00015B5A89	PREDICTED: similar to papilin, Nasonia vitripennis	bacteria	-
Contig140-snap.5	UniRef90_UPI0001793241	PREDICTED: similar to predicted protein, Acyrthosiphon pisum	nematode	Pkinase(PF00069.18),Pkinase_Tyr(PF07714.10)
Contig83-snap.85	UniRef90_UPI000179334D	PREDICTED: similar to predicted protein, Acyrthosiphon pisum	nematode	-
Contig15-snap.224	UniRef90_UPI00017938D3	PREDICTED: similar to predicted protein, Acyrthosiphon pisum	nematode	IMS_HHH(PF11798.1)
Contig38-snap.65	UniRef90_UPI0001792350	PREDICTED: similar to Protein tyrosine phosphatase 99A CG11516-PB	nematode	Y_phosphatase(PF00102.20)
Contig19-snap.143	UniRef90_UPI00015B52F1	PREDICTED: similar to Regulator of chromosome condensation (RCC1)	nematode	BACK(PF07707.8),BTB(PF00651.24),RCC1(PF00415.11)
Contig23-snap.134	UniRef90_UPI0001791494	PREDICTED: similar to serine protease, Acyrthosiphon pisum	nematode	Trypsin(PF00089.19)
Contig119-snap.1	UniRef90_UPI00015B5392	PREDICTED: similar to serine protease, Nasonia vitripennis	nematode	-
Contig20-snap.15	UniRef90_UPI00015B49D0	PREDICTED: similar to set domain protein, Nasonia	nematode	-
Contig11-snap.471	UniRef90_UPI000051A8F5	PREDICTED: similar to SF2 CG6987-PA, Apocrita	nematode	RRM_1(PF00076.15),RRM_3(PF08777.4)
Contig46-snap.65	UniRef90_UPI0001757D08	PREDICTED: similar to tetraspanin 97e, Tribolium castaneum	nematode	Tetraspannin(PF00335.13)
Contig77-snap.22	UniRef90_UPI0000DB6F3A	PREDICTED: similar to zinc finger protein 91	nematode	-
Contig33-snap.129	UniRef90_UPI0001791EB6	PREDICTED: similar to zinc finger protein, Acyrthosiphon	-	-
Contig10-snap.15	UniRef90_UPI00015B51A7	PREDICTED: similar to zinc finger protein, Nasonia	nematode	-
Contig17-snap.201	UniRef90_E2B9M6	Protein translocase subunit secA, Harpegnathos saltator	nematode	SecA_DEAD(PF07517.7)
Contig17-snap.202	UniRef90_E2B9M7	Protein translocase subunit secA, Harpegnathos saltator	nematode	-
Contig17-snap.208	UniRef90_E2B9M9	Protein translocase subunit secA, Harpegnathos saltator	nematode	SecA_DEAD(PF07517.7),SecA_PP_bind(PF01043.13)
Contig32-snap.264	UniRef90_Q2PBA8	Putative H3K9 methyltransferase, Bombyx mori	nematode	-
Contig67-snap.118	UniRef90_Q2PBA4	Putative H3K9 methyltransferase, Enallagma cyathigerum	nematode	Pre-SET(PF05033.9),SET(PF00856.21)
Contig15-snap.153	UniRef90_Q16G64	Putative uncharacterized protein (Fragment), Aedes aegypti	nematode	-
Contig26-snap.89	UniRef90_Q16G64	Putative uncharacterized protein (Fragment), Aedes aegypti	nematode	-
Contig21-snap.109	UniRef90_Q17BK2	Putative uncharacterized protein (Fragment), Aedes aegypti	nematode	-
Contig119-snap.2	UniRef90_Q1DGS3	Putative uncharacterized protein (Fragment), Aedes aegypti	nematode	-
Contig19-snap.180	UniRef90_E2BBU0	Putative uncharacterized protein (Fragment), Harpegnathos saltator	nematode	-
Contig11-snap.149	UniRef90_E2C6U7	Putative uncharacterized protein (Fragment), Harpegnathos saltator	nematode	-
Contig108-snap.24	UniRef90_Q8MNR4	Putative uncharacterized protein (Gag-pol polyprotein), Drosophila melanogaster	nematode	DUF1759(PF03564.8)
Contig197-snap.3	UniRef90_D2A0W3	Putative uncharacterized protein GLEAN_07193, Tribolium castaneum	nematode	Cyclin_C(PF02984.12),Cyclin_N(PF00134.16)
Contig14-snap.222	UniRef90_D2A0F2	Putative uncharacterized protein GLEAN_07276, Tribolium castaneum	nematode	-
Contig2-snap.15	UniRef90_D2A3G8	Putative uncharacterized protein GLEAN_07523, Tribolium castaneum	nematode	-
Contig4-snap.294	UniRef90_D2A1V3	Putative uncharacterized protein GLEAN_07717, Tribolium castaneum	fungi	-
Contig274-snap.4	UniRef90_D2A2F7	Putative uncharacterized protein GLEAN_07849, Tribolium castaneum	nematode	Ldl_recept_a(PF00057.11)
Contig35-snap.250	UniRef90_D2A527	Putative uncharacterized protein GLEAN_15462, Tribolium castaneum	nematode	AA_permease(PF00324.14)
Contig19-snap.79	UniRef90_Q0C745	Putative uncharacterized protein, Aedes aegypti	nematode	-
Contig21-snap.113	UniRef90_Q16M04	Putative uncharacterized protein, Aedes aegypti	nematode	zf-C2H2(PF00096.19)
Contig18-snap.153	UniRef90_Q17EB6	Putative uncharacterized protein, Aedes aegypti	fungi	-
Contig42-snap.6	UniRef90_Q17PC4	Putative uncharacterized protein, Aedes aegypti	-	Retrotrans_gag(PF03732.10)
Contig645-snap.1	UniRef90_Q17PC4	Putative uncharacterized protein, Aedes aegypti	insect	Retrotrans_gag(PF03732.10)
Contig18-snap.170	UniRef90_E3WIT1	Putative uncharacterized protein, Anopheles darlingi	nematode	zf-C2H2(PF00096.19)
Contig3-snap.56	UniRef90_E3WK84	Putative uncharacterized protein, Anopheles darlingi	nematode	Kdo(PF06293.7),Pkinase(PF00069.18),Pkinase_Tyr(PF07714.10)
Contig1-snap.275	UniRef90_E3WQA2	Putative uncharacterized protein, Anopheles darlingi	nematode	Bestrophin(PF01062.14)
Contig17-snap.175	UniRef90_E3WQN3	Putative uncharacterized protein, Anopheles darlingi	nematode	Elf1(PF05129.6),zf-C2H2(PF00096.19),zf-C2H2_jaz(PF12171.1)
Contig75-snap.176	UniRef90_E3WTI5	Putative uncharacterized protein, Anopheles darlingi	fungi	-
Contig119-snap.8	UniRef90_E3WYU7	Putative uncharacterized protein, Anopheles darlingi	nematode	Ets(PF00178.15)
Contig36-snap.63	UniRef90_E3XC89	Putative uncharacterized protein, Anopheles darlingi	nematode	EamA(PF00892.13),TPT(PF03151.9),UAA(PF08449.4)
Contig197-snap.11	UniRef90_E3XG53	Putative uncharacterized protein, Anopheles darlingi	-	Bromodomain(PF00439.18)
Contig9-snap.133	UniRef90_B0VZD9	Putative uncharacterized protein, Culex quinquefasciatus	nematode	-
Contig44-snap.20	UniRef90_B0VZK0	Putative uncharacterized protein, Culex quinquefasciatus	fungi	-
Contig144-snap.24	UniRef90_B0W5D5	Putative uncharacterized protein, Culex quinquefasciatus	nematode	-
Contig478-snap.3	UniRef90_B0W874	Putative uncharacterized protein, Culex quinquefasciatus	-	DUF1899(PF08953.4),DUF2087(PF09860.2)
Contig23-snap.89	UniRef90_B0WKC1	Putative uncharacterized protein, Culex quinquefasciatus	-	-
Contig46-snap.110	UniRef90_B0WL37	Putative uncharacterized protein, Culex quinquefasciatus	nematode	-
Contig462-snap.1	UniRef90_B0WW52	Putative uncharacterized protein, Culex quinquefasciatus	nematode	DctA-YdbH(PF11739.1)
Contig64-snap.39	UniRef90_B0X1Q2	Putative uncharacterized protein, Culex quinquefasciatus	nematode	-
Contig52-snap.77	UniRef90_B0X325	Putative uncharacterized protein, Culex quinquefasciatus	bacteria	NID(PF07292.6)
Contig16-snap.149	UniRef90_B0X8I1	Putative uncharacterized protein, Culex quinquefasciatus	nematode	zf-C3HC4(PF00097.18)
Contig78-snap.62	UniRef90_B0XB39	Putative uncharacterized protein, Culex quinquefasciatus	-	-
Contig25-snap.2	UniRef90_B0XKZ2	Putative uncharacterized protein, Culex quinquefasciatus	-	DUF1899(PF08953.4)
Contig70-snap.92	UniRef90_B0XKZ2	Putative uncharacterized protein, Culex quinquefasciatus	-	DUF1899(PF08953.4)
Contig25-snap.57	UniRef90_B0XKZ2	Putative uncharacterized protein, Culex quinquefasciatus	fungi	DUF1899(PF08953.4)
Contig94-snap.80	UniRef90_B0XKZ2	Putative uncharacterized protein, Culex quinquefasciatus	nematode	DUF1899(PF08953.4)
Contig115-snap.57	UniRef90_B0XKZ2	Putative uncharacterized protein, Culex quinquefasciatus	nematode	DUF1899(PF08953.4)
Contig32-snap.123	UniRef90_E0V948	Putative uncharacterized protein, Pediculus humanus corporis	nematode	DUF1741(PF08427.3)
Contig19-snap.176	UniRef90_E0VCT4	Putative uncharacterized protein, Pediculus humanus corporis	nematode	-
Contig5-snap.316	UniRef90_E0VQK3	Putative uncharacterized protein, Pediculus humanus corporis	bacteria	-
Contig7-snap.412	UniRef90_E0VS98	Putative uncharacterized protein, Pediculus humanus corporis	nematode	-
Contig144-snap.5	UniRef90_D6W816	Putative uncharacterized protein, Tribolium castaneum	nematode	RRM_1(PF00076.15),SAP(PF02037.20)
Contig88-snap.16	UniRef90_D6W9R3	Putative uncharacterized protein, Tribolium castaneum	nematode	L_HGMIC_fpl(PF10242.2)
Contig2-snap.443	UniRef90_D6W9Y3	Putative uncharacterized protein, Tribolium castaneum	nematode	-
Contig145-snap.21	UniRef90_D6WDX2	Putative uncharacterized protein, Tribolium castaneum	nematode	adh_short(PF00106.18)
Contig0-snap.443	UniRef90_D6WFD6	Putative uncharacterized protein, Tribolium castaneum	fungi	HTH_psq(PF05225.9)
Contig50-snap.148	UniRef90_D6WGV4	Putative uncharacterized protein, Tribolium castaneum	nematode	-
Contig76-snap.78	UniRef90_D6WH22	Putative uncharacterized protein, Tribolium castaneum	nematode	-
Contig10-snap.16	UniRef90_D6WHS1	Putative uncharacterized protein, Tribolium castaneum	nematode	DUF1624(PF07786.5)
Contig19-snap.212	UniRef90_D6WJW2	Putative uncharacterized protein, Tribolium castaneum	nematode	-
Contig50-snap.112	UniRef90_D6WKI9	Putative uncharacterized protein, Tribolium castaneum	nematode	VIT(PF08487.3),VWA(PF00092.21),VWA_CoxE(PF05762.7)
Contig1-snap.231	UniRef90_D6WKW2	Putative uncharacterized protein, Tribolium castaneum	nematode	-
Contig26-snap.157	UniRef90_D6WP61	Putative uncharacterized protein, Tribolium castaneum	nematode	Ets(PF00178.15)
Contig18-snap.127	UniRef90_D6WPP3	Putative uncharacterized protein, Tribolium castaneum	nematode	UCH(PF00443.22)
Contig19-snap.213	UniRef90_D6WQ87	Putative uncharacterized protein, Tribolium castaneum	nematode	ABC_tran(PF00005.20),DUF87(PF01935.10),Miro(PF08477.6),SMC_N(PF02463.12)
Contig104-snap.48	UniRef90_D6WQR8	Putative uncharacterized protein, Tribolium castaneum	nematode	Helicase_C(PF00271.24),SNF2_N(PF00176.16)
Contig24-snap.90	UniRef90_D6WVG5	Putative uncharacterized protein, Tribolium castaneum	nematode	-
Contig115-snap.58	UniRef90_D6WW54	Putative uncharacterized protein, Tribolium castaneum	fungi	-
Contig104-snap.5	UniRef90_D6WXJ1	Putative uncharacterized protein, Tribolium castaneum	nematode	ECH(PF00378.13)
Contig25-snap.19	UniRef90_D6X2U4	Putative uncharacterized protein, Tribolium castaneum	nematode	ABC_tran(PF00005.20),SMC_N(PF02463.12)
Contig79-snap.81	UniRef90_D6X2Z4	Putative uncharacterized protein, Tribolium castaneum	insect	-
Contig140-snap.8	UniRef90_D6X2Z4	Putative uncharacterized protein, Tribolium castaneum	nematode	CAP_GLY(PF01302.18)
Contig13-snap.376	UniRef90_D6X2Z4	Putative uncharacterized protein, Tribolium castaneum	nematode	-
Contig14-snap.89	UniRef90_D6X2Z4	Putative uncharacterized protein, Tribolium castaneum	plant	UPF0057(PF01679.10)
Contig19-snap.85	UniRef90_D6X4H2	Putative uncharacterized protein, Tribolium castaneum	nematode	CNH(PF00780.15),Rap_GAP(PF02145.8)
Contig59-snap.144	UniRef90_D7EJD7	Putative uncharacterized protein, Tribolium castaneum	nematode	Mov34(PF01398.14)
Contig1-snap.216	UniRef90_D7EK87	Putative uncharacterized protein, Tribolium castaneum	nematode	-
Contig43-snap.8	UniRef90_D7EKX0	Putative uncharacterized protein, Tribolium castaneum	fungi	Retrotrans_gag(PF03732.10)
Contig115-snap.34	UniRef90_E2AL50	Putative uncharacterized transposon-derived protein F52C9.6 (Fragment), Camponotus	-	-
Contig4-snap.538	UniRef90_E2AL50	Putative uncharacterized transposon-derived protein F52C9.6 (Fragment), Camponotus	insect	-
Contig24-snap.39	UniRef90_E2B664	Rac GTPase-activating protein 1, Harpegnathos saltator	nematode	RhoGAP(PF00620.20)
Contig156-snap.6	UniRef90_Q5KTM2	Reverse transcriptase, Bombyx mori	-	RVP(PF00077.13)
Contig27-snap.32	UniRef90_UPI0000EB1C7E	RING finger protein 122., Theria	insect	zf-C3HC4(PF00097.18)
Contig56-snap.134	UniRef90_Q0IGB5	Saposin, Aedes aegypti	nematode	-
Contig6-snap.194	UniRef90_B0XBB5	Scavenger receptor cysteine-rich protein, Culex quinquefasciatus	nematode	7TM_GPCR_Srv(PF10323.2),Srg(PF02118.14),TIL(PF01826.10)
Contig33-snap.141	UniRef90_B0WFM3	Serine protease, Culex quinquefasciatus	-	Trypsin(PF00089.19)
Contig1-snap.110	UniRef90_B0WQQ7	Serine threonine-protein kinase, Culex quinquefasciatus	nematode	Glycos_trans_3N(PF02885.10)
Contig4-snap.13	UniRef90_E0V997	SET-binding factor, putative, Pediculus humanus corporis	nematode	Myotub-related(PF06602.7),PH(PF00169.22)
Contig152-snap.15	UniRef90_E2C638	Sphingosine-1-phosphate phosphatase 1, Harpegnathos saltator	fungi	PAP2(PF01569.14)
Contig87-snap.61	UniRef90_Q174B1	Suppressor of ty, Aedes aegypti	nematode	-
Contig61-snap.86	UniRef90_E2BP03	TBC1 domain family member 30, Harpegnathos saltator	nematode	TBC(PF00566.11)
Contig62-snap.87	UniRef90_A1Z8M2	Toutatis, isoform A, Drosophila melanogaster	nematode	-
Contig9-snap.185	UniRef90_B0WYD3	Transcription factor grauzone, Culex quinquefasciatus	nematode	-
Contig2-snap.345	UniRef90_E1ZWV5	Transmembrane protein 77, Camponotus floridanus	fungi	Frag1(PF10277.2)
Contig25-snap.48	UniRef90_E0VW14	Transmembrane serine protease 9, putative, Pediculus humanus	nematode	DUF1986(PF09342.4),Trypsin(PF00089.19)
Contig23-snap.141	GLEAN_12539	Tribolium castaneum	-	-
Contig73-snap.103	UniRef90_B0WZJ7	Troponin I (Fragment), Culex quinquefasciatus	nematode	-
Contig58-snap.87	UniRef90_B0WZJ7	Troponin I (Fragment), Culex quinquefasciatus	nematode	-
Contig11-snap.162	UniRef90_B0W911	Ubiquitin-conjugating enzyme E2-230k, Culex quinquefasciatus	nematode	UQ_con(PF00179.19)
Contig56-snap.163	UniRef90_E0W4E4	Ubiquitously transcribed X chromosome tetratricopeptide repeat protein, putative	nematode	JmjC(PF02373.15)
Contig1-snap.33	UniRef90_Q9Y530	Uncharacterized protein C6orf130, Theria	nematode	Macro(PF01661.14)
Contig41-snap.137	UniRef90_UPI0001A48FD0	uridine-cytidine kinase 1-like 1 isoform 1, Acyrthosiphon	-	-
Contig3-snap.249	UniRef90_B0W114	Zinc finger protein CKR1, Culex quinquefasciatus	nematode	zf-C2H2(PF00096.19),zf-C2H2_jaz(PF12171.1)
Contig118-snap.9	UniRef90_B0WUT8	Zinc finger protein, Culex quinquefasciatus	nematode	zf-C2H2(PF00096.19)
Contig93-snap.55	UniRef90_E0VZQ5	Zinc finger protein, putative, Pediculus humanus corporis	nematode	zf-C2H2(PF00096.19)
